# Supplementary material for: Postoperative Diet with an Oligomeric Hyperproteic Normocaloric Supplement versus a Supplement with Immunonutrients in Colorectal Cancer Surgery: Results of a Multicenter, Double-Blind, Randomized Clinical Trial
Source: Nutrients. 2022 Jul 26;14(15):3062. doi: 10.3390/nu14153062 (PMC9331223; doi:10.3390/nu14153062)
Supplement: Supplementary file 1 [file nutrients-14-03062-s001.zip]

Archive with 1 entries (1 files):
- nutrients-1790027-supplementary.pptx
